# Supplementary material for: Nanocomposites Based on Spin-Crossover Nanoparticles and Silica-Coated Gold Nanorods: A Nonlinear Optical Study
Source: Molecules. 2023 May 19;28(10):4200. doi: 10.3390/molecules28104200 (PMC10222092; doi:10.3390/molecules28104200)
Supplement: Supplementary file 1 [file molecules-28-04200-s001.zip]

Archive with 1 entries (1 files):
- molecules-2404274-supplementary.pdf
